# Supplementary material for: Association of Diabetic Retinopathy With Stroke: A Systematic Review and Meta-Analysis
Source: Front Neurol. 2021 Mar 16;12:626996. doi: 10.3389/fneur.2021.626996 (PMC8007918; doi:10.3389/fneur.2021.626996)
Supplement: Supplementary file 2 [file Data_Sheet_2.xlsx]

## Sheet: Supplementary Table 4
First Author (year)	Country	Origin	Study Design	N0. Sites	Setting	Sample Size	Follow-up period, year	Diabetes Diagnosis	Type of Diabetes	Subgroup		n	Diabetes Duration, year		Diabetes treatment received, No.(%)		Age,year		Males, No. (%)		Hypertension, No. (%)		SBP(mmHg) Mean (SD)		DBP(mmHg) Mean (SD)		Total cholestorol level, Mean (SD), mg/dl		Triglycerides, Mean (SD), mg/dL		HDL-cholesterol, Mean (SD), mg/dL		LDL-cholesterol, Mean (SD), mg/dL		Previous stroke, No.(%)		Atrial fibrillation, No.(%)		Current Smoking, No. (%)		Exposure (s)			Outcome (s)
													Total	Subgroup	Total	Subgroup	Total	Subgroup, Mean (SD)	Total	Subgroup	Total	Subgroup	Total	Subgroup	Total	Subgroup	Total	Subgroup	Total	Subgroup	Total	Subgroup	Total	Subgroup	Total	Subgroup	Total	Subgroup	Total	Subgroup	DR Measurements	DR Evaluation	DR, No.(%)	Stroke Identification	Stroke type		Events, No.(%)
Cheung(2006)	Australia	ARIC	prospective cohort	4	community	1546	mean±SD 7.8±1.9	fasting serum glucose levels of 7.0 mmol/L; nonfasting levels of 11.1 mmol/L; diabetic medications use; physician diagnosis of diabetes	Both		none DR	1305	NR	NR	use of insulin：17.9	use of insulin：10.3	range: 45-64	60.1±5.6	47	47.9	58.4	55.9	NR	NR	NR	NR	NR	209.2±40.8	NR	NR	NR	NR	NR	NR	0	0	Unclear	Unclear	15.8	16.1	fundus photograph	ETDRS adaptation of the modified Airlie House classification	1546(15.6)	hospital records	ischemic stroke	51	75 (4.9）
											mild-moderate DR	197		NR		use of insulin：54.9		60.2±5.6		42.1		73		NR		NR		203.2±41.9		NR		NR		NR		0		Unclear		12.8						24
											severe DR	44		NR		73.8		59.9±5.4		40.9		68.2		NR		NR		209±43.4												22.7						5
Fuller(2001)	UK	WHO MSVDD	prospective cohort	14	clinic community	4743	12	physician diagnosis of diabetes	Both	type1	men	659	NR	15.3±8.8	NR	NR	range: 35-54	44.4±6.1	48.9	NR	NR	NR	NR	NR	NR	NR	NR	NR	NR	NR	NR	NR	NR	NR	Unclear	Unclear	Unclear	Unclear	NR	NR	fundus photograph	NPDR: one or more microaneurysms or haemorrhages ± soft or hard exudates; PDR: definite retinal neovascularisation, vitreous hemorrhages or history of photocoagulation treatment；Any retinopathy: either NPDR or PDR	4743(NR)	self-reporrted dignosis history; hospital records; death certificate	fatal and non-fatal stroke	37	293 (6.2)
											women	601		15.8±9		NR		44.5±6.2		NR		NR		NR		NR		NR		NR		NR		NR		Unclear		Unclear		NR						30
										type2	men	1661		7.7±5.8		NR		47±5.7		NR		NR		NR		NR		NR		NR		NR		NR		Unclear		Unclear		NR						103
											women	1822		7.7±6		NR		46.7±5.6		NR		NR		NR		NR		NR		NR		NR		NR		Unclear		Unclear		NR						123
Landers (2018)	Australia	CAOHS	prospective cohort	30	community	1257	median: 8.7 IQR: 1.7	physician diagnosis of diabetes; self-reported	Both		/	/	NR	/	NR	/	range: ≥40	55.7±11.3	37.9	/	29.4	/	NR	/	NR	/	NR	/	NR	/	NR	/	NR	/	Unclear	/	Unclear	/	NR	/	Slit-lamp fundoscopy	ETDRS adaptation of the modified Airlie House classification	727 (25.7)	hospital records	fatal stroke	/	NR
Drinkwater(2020)	Australia	FDS2	prospective cohort	1	community	1473	6.6±1.8	physician diagnosis of diabetes	T2D		no stroke	1420		median:8.3 IQR: 2.7-15.6	76	75.9	NR	65.1±11.4	51.9	51.8	On antihypertensive medication:73.5	On antihypertensive medication: 72.9	NR	146±22	NR	80±12	NR	4.4±1.1mmol/L	NR	1.5 (0.9-2.6) mmol/L	NR	1.2 ± 0.3 mmol/L	NR	NR	NR	NR		3.5	10.4	10.5	fundus photographs	ETDRS adaptation of the modified Airlie House classification	1473 (36.9)	hospital records; death certificate; autopsy findings	Ischemic Stroke; Hemorrhagic Stroke; intracranial hemorrhage; and unspecified	/	53 (3.6)	The severity of DR was classified as none, mild non-proliferative diabetic retinopathy (NPDR), moderate NPDR, or severe NPDR or worse.
											stroke	53		median:12.3 IQR: 5.0-17.6		79.2		73±10.8		52.8		On antihypertensive medication: 90.6		155±20		83±11		4.3±1.1mmol/L		1.6 (1.0–2.6) mmol/L		1.3 ± 0.3 mmol/L		NR		NR		17.7		7.7						53
Kawasaki(2013)	Japan	JDCS	prospective cohort	59	clinic	1620	8	physician diagnosis of diabetes (HbA1c levels were ≥6.5%)	T2D		No DR	1141	10.6±7.0	9.7 (6.8)	Insulin treated: 20	Insulin treated: 15.5	58.3±7.0	58.2 (6.9)	53.7	55.1	NR	NR	131.2±16.3	130.4 (16.2)	76.7±9.9	76.8 (10.1)	200.9±33.9	NR	101.5(73.0)	1.15 (0.82) mmol/L	54.7(16.7)	1.40 (0.42) mmol/L	122.3(31.8)	3.19 (0.82)mmol/L	0	0	Unclear	Unclear	28.3	29.8	ophthalmoscopic examination and slit-lamp biomicroscopic fundus examination using a precorneal lens; fundus photography;fluorescein angiography	international clinical diabetic retinopathy severity scales	1620 (29.6)	death certificates, hospital admission or discharge records, community health centers, medicolegal records, general practitioners, and interviews with patients and relatives, in addition to electrocardiogram records and laboratory records	cerebral infarction (including embolus), intracranial hemorrhage (including subarachnoid hemorrhage), transient ischemic attack, or stroke of undetermined type	/	76 (4.7)
											mild NPDR	412		12.7 (7.0)		Insulin treated: 28.9		58.6 (7.0)		49.5		NR		132.7 (16.5)		76.3 (9.3)		NR		1.09 (0.81) mmol/L		1.45 (0.43) mmol/L		3.09 (0.81)mmol/L		0		Unclear		23.7
											moderate NPDR	67		13.1 (6.5)		Insulin treated: 43.9		58.0 (7.0)		52.2		NR		136.4 (16.4)		77.4 (10.3)		NR		1.12 (0.50) mmol/L		1.51 (0.52) mmol/L		3.19 (0.94)mmol/L		0		Unclear		32.8
Klein(2004)	USA	WESDR	prospective cohort	11	clinic	996	20	physician diagnosis of diabetes	T1D		/	/	NR	0-4.9: 168 5.0-9.9: 241 10.0-14.9: 169 15.0-19.9: 122 20.0-29.9: 148 ≥30.0: 70	NR	/	NR	0-9.9: 27 10.0-14.9: 85 15.0-19.9: 151 20.0-29.9: 292 30.0-44.9: 260 ≥45.0 103	466(918)	/	172(912)	/	NR	78-110: 226 111-120: 252 121-134: 236 135-221: 197	NR	42-71: 240 72-78: 232 79-85: 213 86-117: 224	NR	/	NR	/	NR	/	NR	/	Unclear	/	Unclear	/	217(918)	/	fundus photographs	ETDRS adaptation of the modified Airlie House classification	643(918)	self-reporrted dignosis history; hospital records	any type stroke	/	39 (918)
Klein(1999)	USA	WESDR	prospective cohort	11	clinic	1370	median: 16	physician diagnosis of diabetes (a random or postprandial serum glucose levels of ≥ 11.1 mmol/L (200mg/dl)or fasting serum glucose levels of ≥7.8 mmol/L(140mg/dl) at least 2 occasions) ; diabetes diagnosis before 30 years of age and taking insulin.	Both		older-onset (having diabetes >30years)	1370	11.8±8.2	/	use of insulin：49.2	/	NR	66.6±11.3	46.4	/	1368(58.2)	/	147±24	/	79±12	/	NR	/	NR	/	NR	/	NR	/	Unclear	/	Unclear	/	1370(14.2)	/	fundus photographs	ETDRS adaptation of the modified Airlie House classification	779(1365)	death certificate	fatal stroke	175(1370)	175 (12.8)
Chou(2016)	China	NHIRD	retrospective cohort	national database	clinic	37816	12	discharge diagnosis or confirmed more than twice in the outpatient department	Both		None	36505	NR	NR	Insulin treated: 3.2	Insulin treated: 1013(2.8)	NR	74.0±11.4	49	17,862 (48.9)	77.5	28,136 (77.1)	NR	NR	NR	NR	NR	NR	NR	NR	NR	NR	NR	NR	15434(40.8)	14,878 (40.8)	100	100	NR	NR	NR	diagnostic codes (ICD-9-CM) registered by the physicians responsible for the management of patients	1311(3.5)	diagnostic codes (ICD-9-CM) registered by the physicians responsible for the management of patients	ischemic stroke	4544	4698(12.4)
											Retinopathy	1311		NR		Insulin treated: 183(14)		72.1±10.4		643(49.1)		1171(89.3)		NR		NR		NR		NR		NR		NR		556 (42.4)		100		NR						154
Petitti (1995)	USA	/	retrospective nested case-control	2	clinic	2124	12	accepted treatment for diabetes with diet, oral hypoglycemic drugs, or insulin; one or more fasting blood glucose measurements >140 mg/dL; or two or more postload or random blood glucose measurements >200 mg/dL.	Both		case	52	NR	NR	Taking insulin: 46	Taking insulin: 50	mean: 67	NR	52	NR	Treated hypertension 57.7	Treated hypertension 63.5	NR	147±44	NR	85±7	NR	256±59	NR	NR	NR	NR	NR	NR	0	0	0	0	15.3	13.5	medical records	NR	104(30.0)	medical records	nonembolic ischemic stroke	52	2124 (5.4)
											control	52		NR		Taking insulin: 42.3		NR		NR		Treated hypertension 51.6		141±15		82±7		244±49		NR		NR		NR		0		0		17.3						52
Seferovic (2018)	USA	ELIXA	RCT	49	clinic	6068	range: 0.83-3.91	Type 2 diabetes history or newly diagnosed defined by World Health Organization criteria: fasting venous PG ≥7.0 mmol/L (126 mg/dL) or 2-h postglucose load venous PG ≥11.1 mmol/L (200 mg/dL), confirmed on 2 occasions	T2D with ACS		/	/	median: 7.4 IQR: 2.8-13.6	/	NA	Metformin 4243 (69.9) Sulfonylureas 2266 (37.3) Insulin 2891 (47.6) Thiazolidinediones 128 (2.1) Alpha-glucose inhibitor 181 (3.0) Dipeptidyl peptidase 4 inhibitor 226 (3.7) Other 485 (8.0)	60.3 ± 9.7	/	69.3	/	76.4	/	130 ± 17	/	70 ± 10	/	153.5 ± 44.6	/	median: 137.2 IQR: 99.1-195.6	/	42.9 ± 10.9	/	78.5 ± 35.3	/	331(5.5)	/	366 (6.0)	/	11.7	/	self-reported	NR	6068(10.7)	clinical diagnosis (Clinical and imaging feature)	non-fatal stroke	/	6068(2.1)
Gerstein (2013)	Canada	ACCORD	RCT	77	clinic	2856	mean: 4	1. Type 2 diabetes mellitus defined according to the 1997 ADA criteria for 3 mo; 2. An HbA1c level (obtained 3 mo before anticipated date of randomization) of: a. 7.5%–11%: (i) If on insulin 1 U/kg and on 0 or 1 oral agent or (ii) If not on insulin, and on 0, 1, or 2 oral agents; b. 7.5%–9%: (i) If on insulin 1 U/kg and on 2 oral agents, (ii) If on insulin 1 U/kg and 0 oral agents, or (iii) If no…	T2D		no retinopathy	2387	NR	NR	NR	NR	NR	61.6±6.4	61.8	1481(62.0)	NR	NR	NR	134.0±16.8	NR	NR	NR	NR	NR	NR	NR	NR	NR	99.8±31.8	NR	NR	Unclear	Unclear	NR	NR	fundus photographs	modified version of the Early Treatment Diabetic Retinopathy Study (ETDRS) Final Diabetic Retinopathy Severity Scale	2856(16.5)	Stroke is diagnosed by a focal neurologic deficit that lasts 24 hours, associated with evidence of brain infarction or hemorrhage by computed tomography, MRI, or autopsy.	fatal or non-fatal stroke	23 (1.0)	2387 (1.1)
											mild or moderate NPDR	327		NR		NR		61.1±5.8		198(60.6)		NR		136.4±17.1		NR		NR		NR		NR		105.2±37.5		NR		Unclear		NR						7 (2.1)
											severe DR (severe NPDR,PDR, or incident laser therapy or vitrectomy since baseline)	142		NR		NR		61.7±6.9		87(61.3)		NR		138.2±19.4		NR		NR		NR		NR		104.6±33.4		NR		Unclear		NR						2 (1.4)
Hitman(2007)	UK	CARDS	RCT	132	clinic	2778	median: 3.9	medical records or patients reported diagnosis history (clinicla diagnosed at least 6 months before study entry (deﬁned with 1985 WHO criteria))	T2D		No stroke	2778	mean: 8	8 ± 6	NR	NR	range: 40–75	62 ± 8	69.3	1877(68)	81.1	2208 (79)	NR	144 ± 16	NR	83 ± 8	NR	5.4 ± 0.8mmol/L	NR	1.9 ± 1.1mmol/L	NR	1.4 ± 0.3mmol/L	NR	3.0 ± 0.7mmol/L	0	0	0.043	12(0.04)	NR	NR	medical records or self-reported any retinopathy, maculopathy or previous photocoagulation	NR	2778(31.0)	Stroke is diagnosed by a focal neurologic deficit that lasts 24 hours, associated with evidence of brain infarction or hemorrhage by computed tomography, MRI, or autopsy.	fatal or non-fatal stroke	/	2838(2.1)
											Stroke	60		10 ± 7		NR		66 ± 7		47(87)		45 (75)		148 ± 19		83 ± 9		5.3 ± 0.8mmol/L		1.8 ± 1.0mmol/L		1.4 ± 0.4mmol/L		3.1 ± 0.6mmol/L		0		0(0)		NR						60
Hankey (2013)	Australia	FIELD	RCT	63	clinic community	9795	median: 5	type 2 diabetes diagnosed according to WHO criteria1(non-insulin dependent diabetes mellitus (type 2) with age at diagnosis >35 years (currently using any of diet, tablets or insulin); for Maori, Pacific Islanders, Australian Aborigines and Torres Strait Islanders, the eligible age of diagnosis was >25 years, provided there had been at least 1 year of treatment without insulin)	T2D		Stroke	333	NR	median: 7 IQR: 3–12	100	333(100.0)	range: 50–75	65.2±6.2	62.6	245 (73.6)	56.6	246 (73.9)	NR	148.1± 16.3	NR	84.2±9.0	NR	5.06±0.71mmol/L	NR	1.84 (1.40–2.38) mmol/L	NR	1.05 (0.23)	NR	3.10 (0.64)	Prior stroke：2.7 Prior TIA：3.1	Prior stroke：34 (10.2) Prior TIA：33 (9.9)	2	17 (5.1)	9.4	38 (11.4)	self-reported diagnosisi history	NR	50 (15.0)	clinical diagnosis (Clinical and imaging feature)	Ischemic Stroke; Hemorrhagic Stroke; and unspecified	333	9795(3.4)
											Other CVD event	962		median: 7 IQR: 3–12		962(100.0)		64.0±6.7		735 (76.4)		593 (61.6)		142.8± 15.4		82.0±8.8		5.08±0.68mmol/L		1.81 (1.38–2.45) mmol/L		1.03 (0.24)		3.13 (0.63)		Prior stroke：49 (5.1) Prior TIA：44 (4.6)		37 (3.8)		121 (12.6)			128 (13.3)			/
											No CVD event	8500		median: 75 IQR: 2-9		8500(100.0)		61.9±6.9		5158 (60.7)		4707 (55.4)		139.9± 15.2		81.9±8.5		5.03±0.71mmol/L		1.72 (1.34–2.30) mmol/L		1.11 (0.26)		3.06 (0.65)		Prior stroke：264 (3.1) Prior TIA：230 (2.7)		145 (1.7)		763 (9.0)			636 (7.5)			/
Hjelmgren (2019)	Sweden	WINGA	retrospective cohort	1	clinic	445	medain: 3 IQR: 1-5	database's medical records or treatment records	T2D previous diagnosis stroke or TIA		DR	204	NR	10.2±8.0	NR	NR	range: ≥40 68.9±9.6	69.0 ± 9.7	64.7	135 (66%)	65.8	143 (74%) (n = 193)	NR	NR	NR	NR	NR	NR	NR	NR	NR	NR	NR	NR	100	100	14.2	28 (14%)	30.8	65 (41%)	fundus photograph	medical records ( fundus photograph show signs of DR)	204(46.0)	medical records; death certificate	recurrent fatal or non-fatal ischemic stroke	34(14.1)	445(13.9)
											non-DR	241		6.1±5.4		NR		68.8 ± 9.6		153(64%)		150 (70%) (n = 224)		NR		NR		NR		NR		NR		NR		100		35 (15%)		72 (39%)						28(13.7)
Su (2017)	China	LHID2000	retrospective cohort	national database	clinic	755	medain: 5.21	database's medical records	Both		/	/	NR	/	NR	/	range: ≥20	/	NR	/	NR	/	NR	/	NR	/	NR	/	NR	/	NR	/	NR	/	0	/	Unclear	/	NR	/	medical records	NR	755(37.5)	medical records	hemorrhagic stroke; ischemic stroke	/	NR
Protopsaltis (2007)	Greece	/	prospective cohort	NR	NR	599	median:10.1 IQR: 8.2-13.4	NR	T2D		Non-stroke	521	NR	9.8±8.5	NR	NR	60.4±9.6	59.7± 9.7	45.7	46.5	56.3	54.6	NR	140.8 ± 122.4	NR	82.3 ± 8.5	NR	238.17 ± 48.02	NR	174.1± 125.5	NR	46.0 ± 22.4	NR	154.87 ± 45.74	0	0	0	0	35.7	36.4	NR	NR	NR	departmental outpatient database; local hospitals’ discharge diagnoses; self-reported disease history	ischemic nonembolic stroke	/	599(13.0)
											stroke	78		11.9 ±8.3		NR		64.8 ±7.2		41.5		67.9		148.3± 23.3		84.1 ± 10.4		252.97 ± 62.43		176.9 ± 85.6		48.7 ± 12.4		171.56 ± 53.54		0		0		30.5			NR			78
Bello (2014)	USA	TREAT	RCT	24	clinic	4038	mean: 2.4	physician diagnosis of diabetes	T2D with CKD and moderate anemia		No DR	2143	NR	median: 11.6 IQR: 5.9–19.4	Insulin: 49.3 Oral hypoglycemic agent: 56.8	Insulin: 36.2 Oral hypoglycemic agent: 63.6	NR	median: 71 IQR: 63–77	42.7	42.6	92.4	91.4	NR	median: 134 IQR: 120–145	NR	median: 70 IQR: 64–80	NR	median: 168 IQR: 141–197	NR	median: 154 IQR: 109–233	NR	meidan: 45 IQR: 38–55	NR	median: 83 IQR: 63–107	11.1	11.3	10.5	12.9	5.1	5.8	self-reported diagnosisi history	NR	/	clinical diagnosis	fatal or non-fatal stroke	Event rate: 1.7 (1.3 to 2.1)	4038(NR)	Event rates are per 100 patient years.
											DR	1895		median: 18.4 IQR: 11.9–25.1		Insulin: 64.1 Oral hypoglycemic agent: 49.1		median: 65 IQR: 58–72		42.8		93.6		median: 138 IQR: 125–150		median:72 IQR: 66–80		meidan: 171 IQR: 143–207		median: 155 IQR: 111–228		median: 45 IQR: 39–55		median: 87 IQR: 64–115		10.8		7.8		4.2			47.0 (n=1174 also had a history of laser photocoagulation therapy)			Event rate: 1.6 (1.3 to 2.0)
Cohen (2003)	USA	ABCD	RCT	1	clinic	950	mean: 5.3	physician diagnosis of diabetes (type 2 according to the criteria based on the World Health Organization report of 1985)	T2D		Stroke	41	NR	11.0±7.4	NR	NR	range: 40-74	62.3±6.9	60.9	58.5	49.5	24(58.5)	NR	153.3 ±17.8	NR	91.2 ±7.2	NR	214.3±43.7	NR	NR	NR	NR	NR	NR	2.7	9.8	Unclear	Unclear	NR	Pack years of smoking: 19.9 ± 33.3 (n = 40)	fundus photograph	ETDRS adaptation of the modified Airlie House classification	72.5 (n = 40)	clinical diagnosis by an Endpoint Committee	fatal or non-fatal stroke	41	40/896 41/950
											No Stroke	909		8.7±6.9		NR		58.4±8.4		61.1		446(49.1)		145.4 ±17.7		91.1 ±8.5		218.2±54.7		NR		NR		NR		2.4		Unclear		Pack years of smoking: 19.7 ± 29.1 (n = 907)			54.1 (n = 856)			/
Ono (2002)	Japan	/	prospective cohort	1	clinic	223	median: 11.6	medical records and received medical treatment	T2D with MVD		DR	79	NR	NR	Treatment with insulin: 22.9	Treatment with insulin: 30 (38.0)	Age≥65 yrs: 23 (29.1)	60.8± 8.3	77.1	60(75.9)	48	45 (57.0)	NR	NR	NR	NR	NR	192.8± 41.8	NR	150 ±59.7	NR	61.2 ± 13.2	NR	132.8 ±34.2	NR	NR	Unclear	Unclear	50.7	39 (49.4)	Ophthalmologic records including ophthalmologic charts, fundus photography and fluorescein retinal angiography	modification of the Diabetic Retinopathy Study and the Early Treatment Diabetic Retinopathy Study grading scale	79 (35.4)	hospital records and written questionnaires	fatal stroke	5 (6.3)	223(4.0)
											No DR	144		NR		Treatment with insulin: 21 (14.6)	Age ≥65 yrs:40 (27.8)	60.1±9.4		112(77.8)		62 (43.1)		NR		NR		192.5± 39.8		141±56.6		63.6 ± 11.2		134.2 ±32.1		NR		Unclear		74 (51.4)			/			4 (2.8)
Abbreviation: USA：the United States of America , UK：the United Kingdom, ARIC: Atherosclerosis Risk in Communities, WHO MSVDD: the World Health Organization multinational study of vascular disease in diabetes, CAOHS: Central Australian ocular health study, FDS2: Fremantle Diabetes Study Phase II, JDCS: Japan Diabetes Complications Study, WESDR: the Wisconsin Epidemiologic Study of Diabetic Retinop…

## Sheet: Supplementary Table 5
First author (year)	Selection				Comparability	Outcome			Total
	Representativeness of the exposed cohort	Selection of the non exposed cohort	Ascertainment of exposure	Demonstration that outcome of interest was not present at start of study	Comparability of cohorts on the basis of the design or analysis	Assessment of outcome	Was follow-up long enough for outcomes to occur	Adequacy of follow up of cohorts
Cheung (2006)	1	1	1	1	2	1	1	0	8
Fuller (2001)	1	1	1	1	1	1	1	1	8
Landers (2018)	1	1	1	1	1	1	1	1	8
Drinkwater (2020)	1	1	1	1	2	1	1	1	9
Kawasaki (2013)	1	1	1	1	2	1	1	1	9
Klein (2004)	1	1	1	1	2	0	1	0	7
Klein (1999)	1	1	1	1	2	1	1	1	9
Chou (2016)	1	1	0	1	2	1	1	1	8
Petitti (1995)	1	1	1	1	2	1	1	1	9
Seferovic (2018)	1	1	0	1	2	1	0	1	7
Gerstein (2013)	1	1	1	1	2	1	0	1	8
Hitman (2007)	1	1	0	1	2	1	0	1	7
Hankey (2013)	1	1	0	1	1	1	1	1	7
Hjelmgren (2019)	1	1	1	1	2	1	0	0	7
Su (2017)	1	1	1	1	2	1	1	0	7
Protopsaltis (2007)	1	1	1	1	2	1	1	1	9
Bello (2014)	1	1	0	1	0	1	0	1	5
Cohen (2003)	1	1	1	1	2	1	1	1	9
Ono (2002)	1	1	1	1	2	1	1	1	9
